# Supplementary material for: New Plant-Parasitic Nematode from the Mostly Mycophagous Genus Bursaphelenchus Discovered inside Figs in Japan
Source: PLoS One. 2014 Jun 18;9(6):e99241. doi: 10.1371/journal.pone.0099241 (PMC4062417; doi:10.1371/journal.pone.0099241)
Supplement: Table S1 — GPS coordinates of sampling sites and nematode species (morphotypes and/or genotypes) isolated from the materials. (XLS) [file pone.0099241.s001.xls]

## Sheet: Sheet1
	Table S1. GPS codes, host fig species and isolated nematode species.
	Location #	N	E	Alt		Sample	Nematode
	1	24.40'38"	123.77'78"	15.5		Ficus variegata	Teratodiplogaster sp., Schistonchus sp., Bursaphelenchus sycophilus n. sp., Diplogastridae sp. 1., Diplogastridae sp. 2.
						Ficus septica	Rhabditidae sp., Schistonchus sp., Unidentified diplogastrid
	2	24.35'92"	123.79'99"	78.2		Ficus bengutensis	Rhabditolaimus sp., Unidentified diplogastrid
	3	24.39'83"	123.80'40"	23.4		Ficus variegata	Teratodiplogaster sp., Schistonchus sp., Bursaphelenchus sycophilus n. sp., Diplogastridae sp. 1.
	4	24.16'21"	123.52'56"	13		Ficus septica	Rhabditidae sp., Schistonchus sp., Unidentified diplogastrid
	5	24.16'25"	123.49'54"	14		Ficus septica	Rhabditidae sp., Schistonchus sp., Unidentified diplogastrid
	6	24.20'33"	123.55'15"	80		Ficus variegata	Teratodiplogaster sp., Schistonchus sp., Bursaphelenchus sycophilus n. sp., Diplogastridae sp. 1.
						Ficus septica	Rhabditidae sp., Schistonchus sp., Unidentified diplogastrid
	7	24.41'12"	124.18'47"	59.2		Ficus variegata	Teratodiplogaster sp., Schistonchus sp., Bursaphelenchus sycophilus n. sp.
						Ficus septica	Rhabditidae sp., Schistonchus sp., Unidentified diplogastrid
	8	24.41'55"	124.19'09"	125.6		Ficus bengutensis	Rhabditolaimus sp., Schistonchus sp.
	9	24.41'04"	124.19'64"	87.4	1	Ficus variegata	Teratodiplogaster sp., Schistonchus sp., Bursaphelenchus sycophilus n. sp.
					2	Ficus variegata	Teratodiplogaster sp., Schistonchus sp., Bursaphelenchus sycophilus n. sp.
						Ficus septica	Rhabditidae sp., Schistonchus sp., Unidentified diplogastrid
	10	24.36'80"	124.16'97"	94.8		Ficus septica	Rhabditidae sp.
	11	24.37'59"	124.15'59"	83		Ficus variegata	Teratodiplogaster sp., Schistonchus sp., Bursaphelenchus sycophilus n. sp., Diplogastridae sp. 1.
					1	Ficus septica	Rhabditidae sp.
					2	Ficus septica	Rhabditidae sp., Schistonchus sp.
	12	24.37'49"	124.15'71"	78.5		Ficus variegata	Teratodiplogaster sp., Schistonchus sp., Bursaphelenchus sycophilus n. sp., Diplogastridae sp. 1.
	13	24.38'89"	124.20'75"	39.1		Ficus septica	Too young / no nematode
	14	24.40'35"	124.14'15"	22		Ficus septica	Rhabditidae sp., Schistonchus sp., Unidentified diplogastrid
	15	24.24'12"	124.10'39"	131		Ficus bengutensis	Rhabditolaimus sp., Schistonchus sp.
	Diplogastridae sp. 1: Pristionchus-like species with wide mouth; Diplogastridae sp. 2: Acrostichus-like species with short tube-shaped mouth; Rhabditidae sp.: Long and slender species phylogenetically close to Caenorhabditis; Unidentified diplogastrid: only dauers or juveniles were found, and were not identified or characterized.
