# Supplementary material for: New Plant-Parasitic Nematode from the Mostly Mycophagous Genus Bursaphelenchus Discovered inside Figs in Japan
Source: PLoS One. 2014 Jun 18;9(6):e99241. doi: 10.1371/journal.pone.0099241 (PMC4062417; doi:10.1371/journal.pone.0099241)
Supplement: Table S2 — Accession numbers and species names of nematodes used in the phylogenetic analysis. (XLS) [file pone.0099241.s002.xls]

## Sheet: Sheet1
	Table S2. Nematode species used for the phylogenetic analyses.
	Genus	Species	SSU	D2/D3	Higher taxa or grouping	Aphelenchoididae clade Clade number (subfamily) subclade number*
	Halicephalobus	gingivalis	AF202156	-	Panagrolaimid	-
	Panagrellus	redivivus	AF036599	-	Panagrolaimid	-
	Panagrolaimus	subelongatus	AY284681	-	Panagrolaimid	-
	Panagrobelus	stammeri	AF202153	-	Panagrolaimid	-
	Steinernema	carpocapsae	AF036604	-	Panagrolaimid	-
	Acrobeles	ciliatus	AF202148	-	Cephalobid	-
	Cephalobus	oryzae	AF034390	-	Cephalobid	-
	Zeldia	punctata	U61760	-	Cephalobid	-
	Criconema	sp.	AJ966480	-	Tylenchid	-
	Deladenus	sp.	AJ966481	-	Tylenchid	-
	Ditylenchus	angustus	AJ966483	-	Tylenchid	-
	Globodera	pallida	AF036592	-	Tylenchid	-
	Meloidogyne	incognita	U81578	-	Tylenchid	-
	Pratylenchus	goodeyi	AJ966498	-	Tylenchid	-
	Radopholus	similis	AJ966502	-	Tylenchid	-
	Rotylenchus	robustus	AJ966503	-	Tylenchid	-
	Sphaerularia	vespae	AB300595	-	Tylenchid	-
	Subanguina	radicicola	AF202164	-	Tylenchid	-
	Tylenchulus	semipenetrans	AJ966511	-	Tylenchid	-
	Aphelenchus	avenae	AY284640	-	Aphelenchidae	-
	Paraphelenchus	sp. PAphSp	AY284642	-	Aphelenchidae	-
	Pseudaphelenchus	yukiae	AB470971	-	Aphelenchodidae	1 (Aphelenchoidinae)
	Pseudaphelenchus	vindai	AB537559	-	Aphelenchodidae	1 (Aphelenchoidinae)
	Tylaphelenchus	jiaae	HQ283350	-	Aphelenchodidae	1 (Aphelenchoidinae)
	Aphelenchoides	sp. 2134	FJ040411	-	Aphelenchodidae	2a (Aphelenchoidinae)
	Aphelenchoides	sp. 2137	FJ040412	-	Aphelenchodidae	2a (Aphelenchoidinae)
	Aphelenchoides	sp. JH2004	AY284646	-	Aphelenchodidae	2a (Aphelenchoidinae)
	Aphelenchoides	sp. HB	GU337999	-	Aphelenchodidae	2a (Aphelenchoidinae)
	Aphelenchoides	sp. K1	EU287589	-	Aphelenchodidae	2a (Aphelenchoidinae)
	Aphelenchoides	sp. US01	GU337998	-	Aphelenchodidae	2a (Aphelenchoidinae)
	Aphelenchoides	sp. YN	GU337996	-	Aphelenchodidae	2a (Aphelenchoidinae)
	Aphelenchoides	bicaudatus	AY284643	-	Aphelenchodidae	2a (Aphelenchoidinae)
	Aphelenchoides	blastophthorus	AY284644	-	Aphelenchodidae	2a (Aphelenchoidinae)
	Aphelenchoides	fragariae	AB067755	-	Aphelenchodidae	2a (Aphelenchoidinae)
	Aphelenchoides	saprophilus	FJ040408	-	Aphelenchodidae	2a (Aphelenchoidinae)
	Laimaphelenchus	heidelbergi	EU287587	-	Aphelenchodidae	2a (Aphelenchoidinae)
	Schistonchus	aureus	DQ912922	-	Aphelenchodidae	2a (Aphelenchoidinae)
	Schistonchus	centerae	DQ912923	-	Aphelenchodidae	2a (Aphelenchoidinae)
	Schistonchus	guangzhouensis	DQ912924	-	Aphelenchodidae	2a (Aphelenchoidinae)
	Schistonchus	sp. FV	AB904754	-	Aphelenchodidae	2a (Aphelenchoidinae)
	Aphelenchoides	sp. Be	GU337995	-	Aphelenchodidae	2b (Aphelenchoidinae)
	Aphelenchoides	sp. H1	EU287591	-	Aphelenchodidae	2b (Aphelenchoidinae)
	Aphelenchoides	sp. HR3	GU337993	-	Aphelenchodidae	2b (Aphelenchoidinae)
	Aphelenchoides	sp. KP	GU337994	-	Aphelenchodidae	2b (Aphelenchoidinae)
	Aphelenchoides	besseyi	AY508035	-	Aphelenchodidae	2b (Aphelenchoidinae)
	Aphelenchoides	fujianensis	FJ520227	-	Aphelenchodidae	2b (Aphelenchoidinae)
	Aphelenchoides	ritzemabosi	DQ901554	-	Aphelenchodidae	2b (Aphelenchoidinae)
	Laimaphelenchus	penardi	AY593919	-	Aphelenchodidae	2b (Aphelenchoidinae)
	Laimaphelenchus	preissii	EU287590	-	Aphelenchodidae	2b (Aphelenchoidinae)
	Schistonchus	caprifici	GU190763		Aphelenchodidae	2b (Aphelenchoidinae)
	Schistonchus	sp. YZ2010	HM151003	-	Aphelenchodidae	2b (Aphelenchoidinae)
	Noctuidonema	sp. RGD802	AB470969	-	Aphelenchodidae	3 (Acugutturinae)
	Anomyctus	xenurus	FJ040413	-	Aphelenchodidae	3 (Anomyctinae)
	Cryptaphelenchus	sp. K2	EU287588	-	Aphelenchodidae	3 (Ektaphelenchinae)
	Devibursaphelenchus	lini	FJ768946 / AM397014	-	Aphelenchodidae	3 (Ektaphelenchinae)
	Ektaphelenchus	obtusus	AB368532	-	Aphelenchodidae	3 (Ektaphelenchinae)
	Peraphelenchus	orientalis	AB786908	-	Aphelenchodidae	3 (Entaphelenchinae)
	Seinura	demani	JQ957894	-	Aphelenchodidae	3 (Seinurinae)
	Seinura	sp. JH-2004	AY284651	-	Aphelenchodidae	3 (Seinurinae)
	Aphelenchoides	stammeri	AB368535	-	Aphelenchodidae	4 (Parasitaphelenchinae) ?
	Bursaphelenchus	abruptus	AY508010	AY508073	Aphelenchodidae	4 (Parasitaphelenchinae) ?
	Ruehmaphelenchus	formosanus	AB808718	-	Aphelenchodidae	4 (Parasitaphelenchinae) 1
	Ruehmaphelenchus	sp. NK202	AB368534	-	Aphelenchodidae	4 (Parasitaphelenchinae) 1
	Bursaphelenchus	abietinus	AY508011	-	Aphelenchodidae	4 (Parasitaphelenchinae) 1
	Bursaphelenchus	antoniae	AM279709	-	Aphelenchodidae	4 (Parasitaphelenchinae) 1
	Bursaphelenchus	borealis	AY508012	-	Aphelenchodidae	4 (Parasitaphelenchinae) 1
	Bursaphelenchus	clavicauda	AB299221	-	Aphelenchodidae	4 (Parasitaphelenchinae) 1
	Bursaphelenchus	“corneolus”	HQ407406	-	Aphelenchodidae	4 (Parasitaphelenchinae) 1
	Bursaphelenchus	eggersi	AY508013	-	Aphelenchodidae	4 (Parasitaphelenchinae) 1
	Bursaphelenchus	gerberae	AY508024	-	Aphelenchodidae	4 (Parasitaphelenchinae) 1
	Bursaphelenchus	hellenicus	AY508017	-	Aphelenchodidae	4 (Parasitaphelenchinae) 1
	Bursaphelenchus	hildegardae	AM397013	-	Aphelenchodidae	4 (Parasitaphelenchinae) 1
	Bursaphelenchus	hofmanni	AY508018	-	Aphelenchodidae	4 (Parasitaphelenchinae) 1
	Bursaphelenchus	hylobianum	AY508019	-	Aphelenchodidae	4 (Parasitaphelenchinae) 1
	Bursaphelenchus	mazandaranense	JN153102	-	Aphelenchodidae	4 (Parasitaphelenchinae) 1
	Bursaphelenchus	niphades	AB849465	-	Aphelenchodidae	4 (Parasitaphelenchinae) 1
	Bursaphelenchus	paracorneolus	AY508027	-	Aphelenchodidae	4 (Parasitaphelenchinae) 1
	Bursaphelenchus	paraparvispicularis	GQ421483	-	Aphelenchodidae	4 (Parasitaphelenchinae) 1
	Bursaphelenchus	parvispicularis	AB218829	-	Aphelenchodidae	4 (Parasitaphelenchinae) 1
	Bursaphelenchus	pinasteri	AM397016	-	Aphelenchodidae	4 (Parasitaphelenchinae) 1
	Bursaphelenchus	poligraphi	AY508028	-	Aphelenchodidae	4 (Parasitaphelenchinae) 1
	Bursaphelenchus	rainulfi	AM397017	-	Aphelenchodidae	4 (Parasitaphelenchinae) 1
	Bursaphelenchus	rufipennis	AB368529	-	Aphelenchodidae	4 (Parasitaphelenchinae) 1
	Bursaphelenchus	sexdentati	AY508031	-	Aphelenchodidae	4 (Parasitaphelenchinae) 1
	Bursaphelenchus	sinensis	AB232162	-	Aphelenchodidae	4 (Parasitaphelenchinae) 1
	Bursaphelenchus	tusciae	AY508033	-	Aphelenchodidae	4 (Parasitaphelenchinae) 1
	Bursaphelenchus	vallesianus	AM397020	-	Aphelenchodidae	4 (Parasitaphelenchinae) 1
	Bursaphelenchus	yongensis	AM397023	[AM396581	Aphelenchodidae	4 (Parasitaphelenchinae) 1
	“Aphelenchoides”	sp. US02	GU337997	-	Aphelenchodidae	4 (Parasitaphelenchinae) 2
	Bursaphelenchus	arthuri	AM397010	AM396564	Aphelenchodidae	4 (Parasitaphelenchinae) 2
	Bursaphelenchus	arthuroides	HQ599188	HQ599190	Aphelenchodidae	4 (Parasitaphelenchinae) 2
	Bursaphelenchus	braaschae	GQ845409	GQ845408	Aphelenchodidae	4 (Parasitaphelenchinae) 2
	Bursaphelenchus	cocopilus	AY509153	AY508076	Aphelenchodidae	4 (Parasitaphelenchinae) 2
	Bursaphelenchus	fungivorus	AY508016	AY508082	Aphelenchodidae	4 (Parasitaphelenchinae) 2
	Bursaphelenchus	kiyoharai NK215	AB597255	AB597256	Aphelenchodidae	4 (Parasitaphelenchinae) 2
	Bursaphelenchus	kiyoharai NK221	AB597253	AB597254	Aphelenchodidae	4 (Parasitaphelenchinae) 2
	Bursaphelenchus	parathailandae	JN377724	JN377722	Aphelenchodidae	4 (Parasitaphelenchinae) 2
	Bursaphelenchus	platzeri	AY508026	AY508094	Aphelenchodidae	4 (Parasitaphelenchinae) 2
	Bursaphelenchus	seani	AY508029	AY508097	Aphelenchodidae	4 (Parasitaphelenchinae) 2
	Bursaphelenchus	sycophilus n. sp.	AB901291	AB901290	Aphelenchodidae	4 (Parasitaphelenchinae) 2
	Bursaphelenchus	tadamiensis	AB635398	AB635398	Aphelenchodidae	4 (Parasitaphelenchinae) 2
	Bursaphelenchus	thailandae	AM397019	AM396577	Aphelenchodidae	4 (Parasitaphelenchinae) 2
	Bursaphelenchus	willibaldi	AM397021	AM396579	Aphelenchodidae	4 (Parasitaphelenchinae) 2
	Bursaphelenchus	africanus	JF317266	-	Aphelenchodidae	4 (Parasitaphelenchinae) 3
	Bursaphelenchus	anatolius	AY508025	-	Aphelenchodidae	4 (Parasitaphelenchinae) 3
	Bursaphelenchus	kevini	AY753531	-	Aphelenchodidae	4 (Parasitaphelenchinae) 3
	Bursaphelenchus	koreanus	JX154585	-	Aphelenchodidae	4 (Parasitaphelenchinae) 3
	Bursaphelenchus	conicaudatus	AB067757	-	Aphelenchodidae	4 (Parasitaphelenchinae) 3
	Bursaphelenchus	doui NK204	AB299223	-	Aphelenchodidae	4 (Parasitaphelenchinae) 3
	Bursaphelenchus	doui NK217	AB299224	-	Aphelenchodidae	4 (Parasitaphelenchinae) 3
	Bursaphelenchus	fraudulentus	AY508015	-	Aphelenchodidae	4 (Parasitaphelenchinae) 3
	Bursaphelenchus	luxuriosae	AB097864	-	Aphelenchodidae	4 (Parasitaphelenchinae) 3
	Bursaphelenchus	mucronatus	AY508023	-	Aphelenchodidae	4 (Parasitaphelenchinae) 3
	Bursaphelenchus	okinawaensis	AB358983	-	Aphelenchodidae	4 (Parasitaphelenchinae) 3
	Bursaphelenchus	paraburgeri	HQ727727	-	Aphelenchodidae	4 (Parasitaphelenchinae) 3
	Bursaphelenchus	paraluxuriosae	JF966206	-	Aphelenchodidae	4 (Parasitaphelenchinae) 3
	Bursaphelenchus	populi	HQ699855	-	Aphelenchodidae	4 (Parasitaphelenchinae) 3
	Bursaphelenchus	singaporensis	AM397018	-	Aphelenchodidae	4 (Parasitaphelenchinae) 3
	Bursaphelenchus	tokyoensis	AB430445	-	Aphelenchodidae	4 (Parasitaphelenchinae) 3
	Bursaphelenchus	xylophilus	AM397022	AY508105	Aphelenchodidae	4 (Parasitaphelenchinae) 3
	Sheraphelenchus	sucus	AB808720	-	Aphelenchodidae	4 (Parasitaphelenchinae) 3
	* Subclede numbers for Parasitaphelenchinae were given following Kanzaki et al. (2011).
